# Supplementary material for: 1H NMR Profiling of the Venom from Hylesia continua: Implications of Small Molecules for Lepidopterism
Source: Toxins (Basel). 2023 Jan 20;15(2):101. doi: 10.3390/toxins15020101 (PMC9962855; doi:10.3390/toxins15020101)
Supplement: Supplementary file 1 [file toxins-15-00101-s001.zip]

Archive with 1 entries (1 files):
- toxins-2119072-supplementary.pdf
